# Supplementary material for: Dual RNA-seq analysis of in vitro infection multiplicity and RNA depletion methods in Chlamydia-infected epithelial cells
Source: Sci Rep. 2021 May 17;11:10399. doi: 10.1038/s41598-021-89921-x (PMC8128910; doi:10.1038/s41598-021-89921-x)
Supplement: Supplementary file 4 — Supplementary Table 1. [file 41598_2021_89921_MOESM4_ESM.xlsx]

## Sheet: Host
	Mapping and coverage stats
	Depletion	Time (hr)	MOI	Rep	Mapped reads	Avg. coverage	% of reference bases covered	Avg. depth within mapped regions
	rRNA	1	0.1	1	121641754	3.819	52.88	106.77
	rRNA	1	0.1	2	191712761	6.046	44.38	274.471
	rRNA	1	0.1	3	636172860	19.841	52.86	618.367
	rRNA + PolyA	1	0.1	1	128144162	4.001	50.67	104.813
	rRNA + PolyA	1	0.1	2	66162224	2.044	40.06	119.69
	rRNA + PolyA	1	0.1	3	959706030	29.558	34.4	3707.82
	rRNA	1	1	1	705568408	21.578	39.96	88.4568
	rRNA	1	1	2	433720105	13.299	51.8	101.458
	rRNA	1	1	3	278567718	8.839	63.4	65.6006
	rRNA + PolyA	1	1	1	411408152	12.533	27.78	82.3293
	rRNA + PolyA	1	1	2	399439812	12.15	44.4	961.516
	rRNA + PolyA	1	1	3	198603654	6.118	61.01	84.0914
	rRNA	1	10	1	73625488	2.322	43.57	1564.33
	rRNA	1	10	2	81030422	2.548	42.93	448.599
	rRNA	1	10	3	64789357	2.038	43.22	131.919
	rRNA + PolyA	1	10	1	51371449	1.589	40.37	2732.62
	rRNA + PolyA	1	10	2	190020227	5.544	43.59	767.909
	rRNA + PolyA	1	10	3	83501300	2.57	48.32	113.129
	rRNA	24	0.1	1	43533817	1.372	37.83	68.4209
	rRNA	24	0.1	2	24826732	0.787	33.44	52.7804
	rRNA	24	0.1	3	102539573	3.176	31.99	478.827
	rRNA + PolyA	24	0.1	1	136817175	4.209	17.87	2972.45
	rRNA + PolyA	24	0.1	2	146119636	4.499	16.24	3864.57
	rRNA + PolyA	24	0.1	3	45486789	1.397	19	851.788
	rRNA	24	1	1	46519479	1.473	24.73	27.0241
	rRNA	24	1	2	23241393	0.732	30.27	32.2383
	rRNA	24	1	3	141158207	4.364	24.33	23.0701
	rRNA + PolyA	24	1	1	29827355	0.919	15.69	40.7717
	rRNA + PolyA	24	1	2	23746043	0.732	26.6	60.7462
	rRNA + PolyA	24	1	3	86265757	2.66	16.23	30.4923
	rRNA	24	10	1	7506656	0.236	23.9	466.987
	rRNA	24	10	2	11193612	0.353	26.88	80.189
	rRNA	24	10	3	7458731	0.236	23.93	1428.54
	rRNA + PolyA	24	10	1	8625063	0.266	23.96	866.902
	rRNA + PolyA	24	10	2	8748866	0.271	23.03	171.659
	rRNA + PolyA	24	10	3	2756138	0.086	14.89	2289.83

## Sheet: CT
	Mapping and coverage stats
	Depletion	Time (hr)	MOI	Rep	Mapped reads	Avg. coverage	% of reference bases covered	Avg. depth within mapped regions
	rRNA	1	0.1	1	3342	0.313	11.08	7.8486
	rRNA	1	0.1	2	4189	0.388	4.86	17.9374
	rRNA	1	0.1	3	5307	0.494	20.02	8.35881
	rRNA + PolyA	1	0.1	1	4636	0.442	13.36	11.4969
	rRNA + PolyA	1	0.1	2	1988	0.188	6.84	7.05999
	rRNA + PolyA	1	0.1	3	1127	0.104	4.14	11.5408
	rRNA	1	1	1	11236	1.063	26.59	93.7757
	rRNA	1	1	2	32623	3.088	39.14	106.36
	rRNA	1	1	3	44786	4.294	43.22	75.8503
	rRNA + PolyA	1	1	1	4911	0.465	16.65	92.1245
	rRNA + PolyA	1	1	2	24682	2.341	33.02	180.07
	rRNA + PolyA	1	1	3	36925	3.469	38.03	86.8107
	rRNA	1	10	1	164654	15.668	66.94	13.7458
	rRNA	1	10	2	166970	15.762	64.74	29.6556
	rRNA	1	10	3	108982	10.362	59.31	42.0049
	rRNA + PolyA	1	10	1	159453	15.17	63.84	10.0468
	rRNA + PolyA	1	10	2	122018	10.963	31.19	28.0798
	rRNA + PolyA	1	10	3	143039	13.578	63.04	38.6251
	rRNA	24	0.1	1	889691	84.686	99.62	138.398
	rRNA	24	0.1	2	730610	69.551	99.31	123.266
	rRNA	24	0.1	3	491022	46.757	98.61	94.705
	rRNA + PolyA	24	0.1	1	97274	9.215	86.41	34.1929
	rRNA + PolyA	24	0.1	2	125586	11.447	85.53	59.6858
	rRNA + PolyA	24	0.1	3	169149	16.117	92.48	47.6104
	rRNA	24	1	1	2196916	212.754	99.88	873.193
	rRNA	24	1	2	4768370	455.059	99.91	1152.45
	rRNA	24	1	3	2248949	209.383	99.82	864.607
	rRNA + PolyA	24	1	1	1025318	96.789	99.4	935.997
	rRNA + PolyA	24	1	2	3991503	379.833	99.89	913.109
	rRNA + PolyA	24	1	3	989067	92.021	99.23	370.595
	rRNA	24	10	1	7375586	701.354	99.94	311.692
	rRNA	24	10	2	10265778	980.401	99.95	580.879
	rRNA	24	10	3	7340016	696.599	99.97	319.254
	rRNA + PolyA	24	10	1	8144299	773.006	99.93	170.466
	rRNA + PolyA	24	10	2	7812940	742.82	99.93	500.339
	rRNA + PolyA	24	10	3	2682560	253.41	99.81	174.04
