# Supplementary material for: Dual RNA-seq analysis of in vitro infection multiplicity and RNA depletion methods in Chlamydia-infected epithelial cells
Source: Sci Rep. 2021 May 17;11:10399. doi: 10.1038/s41598-021-89921-x (PMC8128910; doi:10.1038/s41598-021-89921-x)
Supplement: Supplementary file 5 — Supplementary Table 2. [file 41598_2021_89921_MOESM5_ESM.xlsx]

## Sheet: Proportions - Host & Chlamydial
					Assigned reads				Proportion of assigned reads						Assigned reads
	Depletion	Time (hr)	MOI	Rep	Host	Chlamydial	Total		Host	Chlamydial	Chlamydial (Avg. %)									Significance
	rRNA	1	0.1	1	32879521	1461	32880982		0.999956	4.4433e-05			1HPI_MOI_0_1_rRNAdep_rep1		32879521	1461	32880982
	rRNA	1	0.1	2	53027105	1782	53028887		0.999966	3.36043e-05			1HPI_MOI_0_1_rRNAdep_rep2		53027105	1782	53028887
	rRNA	1	0.1	3	37320243	2141	37322384		0.999943	5.7365e-05	4.51341e-05	±	1HPI_MOI_0_1_rRNAdep_rep3		37320243	2141	37322384	0.00118959
	rRNA + PolyA	1	0.1	1	20496794	1917	20498711		0.999906	9.35181e-05			1HPI_MOI_0_1_rRNApolyAdep_rep1		20496794	1917	20498711
	rRNA + PolyA	1	0.1	2	8975644	814	8976458		0.999909	9.06816e-05			1HPI_MOI_0_1_rRNApolyAdep_rep2		8975644	814	8976458
	rRNA + PolyA	1	0.1	3	4454950	324	4455274		0.999927	7.27228e-05	8.56408e-05	±	1HPI_MOI_0_1_rRNApolyAdep_rep3		4454950	324	4455274	0.00112769		0.012845	*
	rRNA	1	1	1	12666450	4773	12671223		0.999623	0.00037668
	rRNA	1	1	2	31896429	13758	31910187		0.999569	0.000431148			1HPI_MOI_1_rRNAdep_rep1_human_mapped_CT_removed.count		12666450	4773	12671223
	rRNA	1	1	3	65340749	17714	65358463		0.999729	0.000271028	0.000359619	±	1HPI_MOI_1_rRNAdep_rep2_human_mapped_CT_removed.count		31896429	13758	31910187	0.00814117
	rRNA + PolyA	1	1	1	2215235	2018	2217253		0.99909	0.000910135			1HPI_MOI_1_rRNAdep_rep3_human_mapped_CT_removed.count		65340749	17714	65358463
	rRNA + PolyA	1	1	2	9796178	10038	9806216		0.998976	0.00102364			1HPI_MOI_1_rRNApolyAdep_rep1_human_mapped_CT_removed.count		2215235	2018	2217253
	rRNA + PolyA	1	1	3	31595852	14052	31609904		0.999555	0.000444544	0.000792772	±	1HPI_MOI_1_rRNApolyAdep_rep2_human_mapped_CT_removed.count		9796178	10038	9806216	0.0306867		0.0774009
	rRNA	1	10	1	20274372	68830	20343202		0.996617	0.00338344			1HPI_MOI_1_rRNApolyAdep_rep3_human_mapped_CT_removed.count		31595852	14052	31609904
	rRNA	1	10	2	18031769	62668	18094437		0.996537	0.00346338			1HPI_MOI_10_rRNAdep_rep1_human_mapped_CT_removed.count		20274372	68830	20343202
	rRNA	1	10	3	14925117	43381	14968498		0.997102	0.00289815	0.00324833	±	1HPI_MOI_10_rRNAdep_rep2_human_mapped_CT_removed.count		18031769	62668	18094437	0.0305882
	rRNA + PolyA	1	10	1	7725929	65364	7791293		0.991611	0.00838936			1HPI_MOI_10_rRNAdep_rep3_human_mapped_CT_removed.count		14925117	43381	14968498
	rRNA + PolyA	1	10	2	7394507	36856	7431363		0.99504	0.00495952			1HPI_MOI_10_rRNApolyAdep_rep1_human_mapped_CT_removed.count		7725929	65364	7791293
	rRNA + PolyA	1	10	3	12427143	55459	12482602		0.995557	0.0044429	0.0059306	±	1HPI_MOI_10_rRNApolyAdep_rep2_human_mapped_CT_removed.count		7394507	36856	7431363	0.214497		0.09862
	rRNA	24	0.1	1	8850264	388231	9238495		0.957977	0.0420232			1HPI_MOI_10_rRNApolyAdep_rep3_human_mapped_CT_removed.count		12427143	55459	12482602
	rRNA	24	0.1	2	6178004	317736	6495740		0.951085	0.0489145			24HPI_MOI_0_1_rRNAdep_rep1_human_mapped_CT_removed.count		8850264	388231	9238495
	rRNA	24	0.1	3	4454193	210679	4664872		0.954837	0.0451629	0.0453669	±	24HPI_MOI_0_1_rRNAdep_rep2_human_mapped_CT_removed.count		6178004	317736	6495740	0.345019
	rRNA + PolyA	24	0.1	1	629143	39767	668910		0.94055	0.0594504			24HPI_MOI_0_1_rRNAdep_rep3_human_mapped_CT_removed.count		4454193	210679	4664872
	rRNA + PolyA	24	0.1	2	532350	37850	570200		0.93362	0.0663802			24HPI_MOI_0_1_rRNApolyAdep_rep1_human_mapped_CT_removed.count		629143	39767	668910
	rRNA + PolyA	24	0.1	3	654364	70721	725085		0.902465	0.0975348	0.0744551	±	24HPI_MOI_0_1_rRNApolyAdep_rep2_human_mapped_CT_removed.count		532350	37850	570200	2.02856		0.0705602
	rRNA	24	1	1	2223487	852688	3076175		0.722809	0.277191			24HPI_MOI_0_1_rRNApolyAdep_rep3_human_mapped_CT_removed.count		654364	70721	725085
	rRNA	24	1	2	4076651	1963277	6039928		0.67495	0.32505			24HPI_MOI_1_rRNAdep_rep1_human_mapped_CT_removed.count		2223487	852688	3076175
	rRNA	24	1	3	1954006	770591	2724597		0.717172	0.282828	0.295023	±	24HPI_MOI_1_rRNAdep_rep2_human_mapped_CT_removed.count		4076651	1963277	6039928	2.61564
	rRNA + PolyA	24	1	1	555952	394477	950429		0.584948	0.415052			24HPI_MOI_1_rRNAdep_rep3_human_mapped_CT_removed.count		1954006	770591	2724597
	rRNA + PolyA	24	1	2	1740612	1584074	3324686		0.523542	0.476458			24HPI_MOI_1_rRNApolyAdep_rep1_human_mapped_CT_removed.count		555952	394477	950429
	rRNA + PolyA	24	1	3	499227	336862	836089		0.597098	0.402902	0.431471	±	24HPI_MOI_1_rRNApolyAdep_rep2_human_mapped_CT_removed.count		1740612	1584074	3324686	3.94312		0.00751899	**
	rRNA	24	10	1	1634963	2630774	4265737		0.383278	0.616722			24HPI_MOI_1_rRNApolyAdep_rep3_human_mapped_CT_removed.count		499227	336862	836089
	rRNA	24	10	2	2428619	3881988	6310607		0.384847	0.615153			24HPI_MOI_10_rRNAdep_rep1_human_mapped_CT_removed.count		1634963	2630774	4265737
	rRNA	24	10	3	1721299	2690610	4411909		0.390148	0.609852	0.613909	±	24HPI_MOI_10_rRNAdep_rep2_human_mapped_CT_removed.count		2428619	3881988	6310607	0.360017
	rRNA + PolyA	24	10	1	1156751	2934857	4091608		0.282713	0.717287			24HPI_MOI_10_rRNAdep_rep3_human_mapped_CT_removed.count		1721299	2690610	4411909
	rRNA + PolyA	24	10	2	1055500	2906959	3962459		0.266375	0.733625			24HPI_MOI_10_rRNApolyAdep_rep1_human_mapped_CT_removed.count		1156751	2934857	4091608
	rRNA + PolyA	24	10	3	383232	969478	1352710		0.283307	0.716693	0.722535	±	24HPI_MOI_10_rRNApolyAdep_rep2_human_mapped_CT_removed.count		1055500	2906959	3962459	0.960878		5.20453e-05	****
													24HPI_MOI_10_rRNApolyAdep_rep3_human_mapped_CT_removed.count		383232	969478	1352710
