# Supplementary material for: Dual RNA-seq analysis of in vitro infection multiplicity and RNA depletion methods in Chlamydia-infected epithelial cells
Source: Sci Rep. 2021 May 17;11:10399. doi: 10.1038/s41598-021-89921-x (PMC8128910; doi:10.1038/s41598-021-89921-x)
Supplement: Supplementary file 6 — Supplementary Table 3. [file 41598_2021_89921_MOESM6_ESM.xlsx]

## Sheet: Host - proportion of PC vs nPC
					Assigned reads				Protein coding						non Protein coding
	Depletion	Time (hr)	MOI	Rep	Protein coding	non-Protein coding	Total		Proportion	Avg. (%)		s.d	Ratio		Proportion	Avg. (%)		s.d	Ratio		Significance
	rRNA	1	0.1	1	31568779	1310742	32879521		0.960135						0.039865
	rRNA	1	0.1	2	51707276	1319829	53027105		0.97511						0.0248897
	rRNA	1	0.1	3	34696745	2623498	37320243		0.929703	0.954983	±	0.0231379			0.0702969	0.0450172	±	0.0231379
	rRNA + PolyA	1	0.1	1	18427296	2069498	20496794		0.899033						0.100967
	rRNA + PolyA	1	0.1	2	7820160	1155484	8975644		0.871265						0.128735
	rRNA + PolyA	1	0.1	3	3528418	926532	4454950		0.792022	0.854106	±	0.0555306	0.894368		0.207978	0.145894	±	0.0555306	3.24084		0.0435037	*
	rRNA	1	1	1	11771969	894481	12666450		0.929382						0.0706181
	rRNA	1	1	2	30473914	1422515	31896429		0.955402						0.0445979
	rRNA	1	1	3	62071512	3269237	65340749		0.949966	0.944917	±	0.0137254			0.0500337	0.0550832	±	0.0137254
	rRNA + PolyA	1	1	1	1873256	341979	2215235		0.845624						0.154376
	rRNA + PolyA	1	1	2	8740608	1055570	9796178		0.892247						0.107753
	rRNA + PolyA	1	1	3	29024358	2571494	31595852		0.918613	0.885495	±	0.0369599	0.937114		0.0813871	0.114505	±	0.0369599	2.07877		0.0604654
	rRNA	1	10	1	19252774	1021598	20274372		0.949611						0.0503886
	rRNA	1	10	2	17118401	913368	18031769		0.949347						0.0506533
	rRNA	1	10	3	14017858	907259	14925117		0.939213	0.946057	±	0.00592881			0.0607874	0.0539431	±	0.00592881
	rRNA + PolyA	1	10	1	6774156	951773	7725929		0.876808						0.123192
	rRNA + PolyA	1	10	2	5918503	1476004	7394507		0.800392						0.199608
	rRNA + PolyA	1	10	3	11415883	1011260	12427143		0.918625	0.865275	±	0.0599543	0.914612		0.0813751	0.134725	±	0.0599543	2.49754		0.1453
	rRNA	24	0.1	1	8252122	598142	8850264		0.932415						0.0675847
	rRNA	24	0.1	2	5801965	376039	6178004		0.939133						0.0608674
	rRNA	24	0.1	3	4247453	206740	4454193		0.953585	0.941711	±	0.010818			0.0464147	0.0582889	±	0.010818
	rRNA + PolyA	24	0.1	1	475910	153233	629143		0.756442						0.243558
	rRNA + PolyA	24	0.1	2	359120	173230	532350		0.674594						0.325406
	rRNA + PolyA	24	0.1	3	571095	83269	654364		0.872748	0.767928	±	0.0995753	0.81546		0.127252	0.232072	±	0.0995753	3.98141		0.114819
	rRNA	24	1	1	1769471	454016	2223487		0.795809						0.204191
	rRNA	24	1	2	3867596	209055	4076651		0.948719						0.0512811
	rRNA	24	1	3	1695767	258239	1954006		0.867841	0.87079	±	0.0764976			0.132159	0.12921	±	0.0764976
	rRNA + PolyA	24	1	1	362908	193044	555952		0.652769						0.347231
	rRNA + PolyA	24	1	2	1403413	337199	1740612		0.806276						0.193724
	rRNA + PolyA	24	1	3	383925	115302	499227		0.769039	0.742694	±	0.0800726	0.852897		0.230961	0.257306	±	0.0800726	1.99137		0.00335932	**
	rRNA	24	10	1	1478967	155996	1634963		0.904587						0.0954126
	rRNA	24	10	2	2205133	223486	2428619		0.907978						0.0920218
	rRNA	24	10	3	1585210	136089	1721299		0.920938	0.911168	±	0.00862947			0.0790618	0.0888321	±	0.00862947
	rRNA + PolyA	24	10	1	964466	192285	1156751		0.833771						0.166229
	rRNA + PolyA	24	10	2	844027	211473	1055500		0.799647						0.200353
	rRNA + PolyA	24	10	3	322782	60450	383232		0.842263	0.825227	±	0.0225563	0.90568		0.157737	0.174773	±	0.0225563	1.96745		0.768449
