# Supplementary material for: Dual RNA-seq analysis of in vitro infection multiplicity and RNA depletion methods in Chlamydia-infected epithelial cells
Source: Sci Rep. 2021 May 17;11:10399. doi: 10.1038/s41598-021-89921-x (PMC8128910; doi:10.1038/s41598-021-89921-x)
Supplement: Supplementary file 7 — Supplementary Table 4. [file 41598_2021_89921_MOESM7_ESM.xlsx]

## Sheet: Host_non_pc_proportions
Biotype	1hr_MOI_01_rRNA	1hr_MOI_01_rRNA_PolyA	1hr_MOI_1_rRNA	1hr_MOI_1_rRNA_PolyA	1hr_MOI_10_rRNA	1hr_MOI_10_rRNA_PolyA	24hr_MOI_01_rRNA	24hr_MOI_01_rRNA_PolyA	24hr_MOI_1_rRNA	24hr_MOI_1_rRNA_PolyA	24hr_MOI_10_rRNA	24hr_MOI_10_rRNA_PolyA
misc_RNA	0.2471	0.263047	0.264539	0.23082	0.404514	0.241746	0.276404	0.071498	0.0816815	0.146307	0.500022	0.286596
lincRNA	0.241509	0.161966	0.290262	0.238278	0.251326	0.15975	0.242905	0.113589	0.139313	0.0995624	0.223449	0.159711
Mt_rRNA	0.077104	0.139822	0.0793257	0.0516235	0.00285164	0.0136841	0.0788419	0.60154	0.620896	0.383337	0.0032876	0.0071692
snoRNA	0.0768397	0.229376	0.0315064	0.235259	0.0439631	0.408313	0.112661	0.115519	0.0140018	0.270999	0.0408072	0.377663
antisense	0.107847	0.0525057	0.104668	0.0707516	0.0939623	0.0517694	0.0884428	0.0270567	0.0436574	0.0250037	0.0727814	0.0420781
processed_transcript	0.0636931	0.0227907	0.0535214	0.0291242	0.0492973	0.0200574	0.049884	0.0115246	0.0271961	0.0125615	0.0410535	0.0183301
processed_pseudogene	0.0568177	0.024242	0.0552795	0.0357837	0.0452318	0.0228212	0.0436244	0.0126253	0.0203265	0.0108792	0.0330876	0.0193125
transcribed_unprocessed_pseudogene	0.0315102	0.013767	0.0286107	0.0182127	0.0237356	0.0121185	0.0277013	0.0078197	0.0135014	0.0075471	0.0213511	0.0118998
sense_intronic	0.0287528	0.0150044	0.0279356	0.0198201	0.0236765	0.0128123	0.0202427	0.0065872	0.0099728	0.0062986	0.0165157	0.0104242
snRNA	0.0076455	0.0408865	0.00661501	0.0236604	0.00992849	0.020536	0.00554737	0.0110853	0.0024682	0.0149099	0.004368	0.033457
TEC	0.0172457	0.00980004	0.0181043	0.0138295	0.0165068	0.0103532	0.0138561	0.0053083	0.006583	0.004466	0.0109665	0.0073738
unprocessed_pseudogene	0.0104085	0.00440177	0.0098476	0.00599993	0.00799444	0.00418838	0.0087635	0.002714	0.0045685	0.0023856	0.0070563	0.0036622
scaRNA	0.00671403	0.00665998	0.00414054	0.00639524	0.00462455	0.00515813	0.00687345	0.0033656	0.0037599	0.0061421	0.0078573	0.0092976
sense_overlapping	0.00725419	0.00346813	0.00703927	0.00487322	0.00646676	0.00492493	0.00630525	0.0019452	0.0032041	0.001893	0.0051283	0.0032335
transcribed_processed_pseudogene	0.00832136	0.00290304	0.00778091	0.00416977	0.006674	0.00283597	0.00665667	0.0017255	0.0035189	0.0015568	0.0052582	0.0026001
Mt_tRNA	0.00231306	0.00404118	0.00174107	0.00440031	0.00180809	0.00344224	0.00229397	0.0024968	0.0011006	0.0030207	0.001412	0.0032205
miRNA	0.00306125	0.0021939	0.00347247	0.00282864	0.00309018	0.00257688	0.0027504	0.0011447	0.0012319	0.0010751	0.0021801	0.0017621
transcribed_unitary_pseudogene	0.00187702	0.00089799	0.00175037	0.00122977	0.00137357	0.00076998	0.00214832	0.0006956	0.0010822	0.0006274	0.0011967	0.0006786
unitary_pseudogene	0.00188901	0.00072142	0.00180318	0.00101435	0.00145027	0.00070688	0.00171307	0.00041	0.0008846	0.0004059	0.0012026	0.0006527
macro_lncRNA	0.0010567	0.00057569	0.00098868	0.00082942	0.00064808	0.00040709	0.00149968	0.000598	0.0006458	0.0004043	0.0003996	0.0003382
rRNA	0.00054777	0.00064266	0.00060398	0.0007493	0.00051192	0.00071415	0.00050384	0.0006102	0.0002323	0.0004895	0.0003433	0.0003016
non_coding	0.00017396	9.876e-05	0.00015216	0.00012068	0.00010837	7.211e-05	0.00014819	5.86e-05	6.4e-05	6.2e-05	0.0001106	8.4e-05
3prime_overlapping_ncRNA	0.00010735	6.359e-05	0.00011081	7.659e-05	7.494e-05	4.536e-05	7.621e-05	3.17e-05	4.45e-05	1.86e-05	6.21e-05	3.66e-05
pseudogene	6.757e-05	5.299e-05	8.038e-05	6.752e-05	6.509e-05	7.153e-05	5.165e-05	2.68e-05	2.39e-05	2.32e-05	6.21e-05	6.46e-05
polymorphic_pseudogene	6.509e-05	3.541e-05	6.767e-05	4.334e-05	5.559e-05	4.449e-05	4.827e-05	0	1.41e-05	1.55e-05	9.7e-06	1.51e-05
Other	3.007e-05	2.072e-05	2.631e-05	2.244e-05	2.885e-05	6.631e-05	2.116e-05	1.46e-05	1.54e-05	9.2e-06	9.6e-06	1.08e-05
bidirectional_promoter_lncRNA	1.389e-05	4.82e-06	1.593e-05	8.82e-06	1.618e-05	1.076e-05	7.62e-06	4.9e-06	8.7e-06	0	1.55e-05	2.37e-05
scRNA	3.121e-05	6.74e-06	8.59e-06	4.54e-06	1.548e-05	2.62e-06	2.032e-05	2.4e-06	1.1e-06	0	0	2.2e-06
sRNA	1.52e-06	1.2e-06	1.07e-06	2.27e-06	3.5e-07	8.7e-07	5.93e-06	2.4e-06	1.1e-06	0	3.9e-06	0
ribozyme	1.33e-06	1.93e-06	7.2e-07	2.5e-07	0	8.7e-07	8.5e-07	0	1.1e-06	0	1.9e-06	2.2e-06
vaultRNA	0	1.2e-06	3.6e-07	2.5e-07	0	2.9e-07	8.5e-07	0	0	0	0	0
